# Supplementary material for: Carnosic acid in topical rosemary extract enhances skin repair via TRPA1 activation
Source: JCI Insight. 2025 Oct 23;10(23):e196267. doi: 10.1172/jci.insight.196267 (PMC12890508; doi:10.1172/jci.insight.196267)
Supplement: Supporting data values [file jciinsight-10-196267-s069.xlsx]

## Sheet: Figure 1B
Week	Cetaphil (n = 7)							Rosemary Cream (n = 12)
Week 0	0	0	0	0	0	0	0	0	0	0	0	0	0	0	0	0	0	0	0
Week 1	-10	10.8	-15	15	19	14.5	-5	36.3	9.8	19.3	-5	-10	5	-10.3	40	40	40	55	40
Week 2	-32.3	0	-26.5	-5	23.5	5	-32.3	55	5	27.8	44	43.8	55	44	0	51	67	86.5	72.5
Week 3	-15.5	14.5	0	27.8	48	5	-32.3	80	64	61	72.5	68.5	75	77.5	27.8	75	87.5	96.3	91.3
Week 4	-10	23.5	0	32	47.5	0	-32.3	86	75	80	77.5	70	72.5	84.3	40	82.5	90	94.8	94.8

## Sheet: Figure 1E
Cetaphil	Rosemary
2.05	1.51
2.15	1.17
1.9	1.48
1.85	0.82
1.85	1.56
	1.49
	1.56

## Sheet: Figure 2B
Day	Cetaphil Control (n=5)					Rosemary (n=4)
0	0	0	0	0	0	0	0	0	0
3	11.7	3.11667	4.38333	0	9.5	16.1	14.6	11.7	11.3
7	23.5	24.6659	33.5322	40.6435	34.0745	46.2	98.9	76.2	84.1
10	47.6	75.5345	68.5705	58.6983	87.6309	95.3	100	97.8	100
14	98.9	91.0396	100	86.1485	93.4838	100	100	100	100

## Sheet: Figure 3B
Week	Rosemary														Carnosic Acid														Cetaphil
Week 0	0	0	0	0	0	0	0	0	0	0	0	0			0	0	0	0	0	0	0	0	0	0	0	0	0	0	0	0	0	0	0	0	0	0	0	0	0	0
Week 1	24	10	27.8	36.3	20	20	24	14.5	15	32.5	10	10			36.3	32	36.3	28	37	-21	23.5	23.5	27.8	40	44.8	9.8	-10.3	10	-21	-15.5	-26.5	-21	-26.5	-21	-26.5	-26.5	-21	-32.3	-15.5	-15.5
Week 2	76	90	92	86.5	80.8	64.3	76	65	66.3	91	82.5	78			86.5	95	96.3	93	87.8	72.5	88	93	95.5	93	99.5	85	75	80	-21	0	5	-5	0	14.5	-15.5	10	19	-10	5	0
Week 3	83.5	82	99	91.3	88	86	82.5	80	76	93	70	88.8			85	97	95.5	99	93	86.5	92.5	92.5	95.5	94	100	88.8	90	82.5	10	19	19	9.8	19	23.5	14.5	32	19.3	14.5	19	19
Week 4	90	84.3	96.3	96.3	86	75.3	85	75.3	72	92.5	76	86.5			93.8	95	93.8	99.3	95	79.8	91.3	89.5	92.5	94	100	82.5	91.3	84.3	23.5	36.3	32	32	32	44	27.8	43.8	36	27.8	36	36

## Sheet: Figure 3D
Cetaphil	Carnosic Acid
2.05	1.34
2.15	1.24
1.9	1.36
1.85	1.08
1.85	1.3
	1.51
	1.43
	1.29

## Sheet: Figure 3F
Cetaphil	Rosemary	Carnosic Acid
5.691	3.3405	1.467
6.5885	5.664	1.8625
5.37	2.516	4.7305
7.0945	2.028	4.2055
12.929	1.4515	3.628
13.4205	4.061	2.1245
5.3865	3.4345	3.593
8.498		3.449

## Sheet: Figure 4A
Extract	% AITC Response			Average
DMSO	1.43	0.3	0.3	0.676667
Cilantro Leaf	3.15	1.92	1.36	2.14333
Mint Leaf	29.12	28.59	28.93	28.88
Oregano	65.28	51.97	41.33	52.86
Fennel Seed	40	42.43	30.7	37.71
Nutmeg, Powder	45.21	48.42	35.24	42.9567
Thyme	35.79	21.72	24.58	27.3633
Allspice, Ground	36.77	25.69	24.42	28.96
Rosemary Leaf	42.9	34.59	39.44	38.9767

## Sheet: Figure 4B
Treatment	A1			M2			M8			V1			V2			V3			V4
DMSO	1.43	0.3	0.3	0	0	0	1.98	0.42	0.42	0.41	0.09	0.09	1.44	0.31	0.31	2.37	0.5	0.5	1.23	0.26	0.26
Thyme, Dry	35.79	21.72	24.58	0	0	0	3.16	4.64	2.95	1.6	3.37	4.51	2.2	0.68	0.74	4.75	2.95	3.91	1.09	2.44	1.9
Rosemary Leaf, Dry	42.9	34.59	39.44	0.03	0.24	0.33	2.83	2.01	1.89	1.55	0.96	1.15	2.76	3.53	1.44	11.39	22.55	21.04	0.85	1.09	1.23

## Sheet: Figure 4D
Week	Cetaphil								Cilantro (12 mg/mL)
Week 0	0	0	0	0	0	0			0	0	0	0	0	0	0
Week 1	-32.3	-26.5	-26.5	-32.3	-15.5	-15.5			-26.5	-32.3	-5	-10	-26.5	-5	-15.5
Week 2	10.8	-4.5	9.8	5	-5	-5			36.3	9.8	43.8	19	-15	27.8	9.8
Week 3	47.5	36	36	15	15	24			48	36.3	61	36.3	10	48	36
Week 4	44.8	27.8	43.8	10	23.5	28			54.5	40	43.8	36.3	15	43.8	54.5

## Sheet: Figure 5B
Cetaphil	Rosemary
1	19.3
0	44
-5	23.5
-15	27.8

[truncated: 6 more sheets: Figure 6A, Figure 6B, Supplemental 1A, Supplemental 2B, Supplemental 2D, Supplemental 3A]
